# Supplementary material for: Development of a Quantitative Preference Instrument for Person-Centered Dementia Care—Stage 2: Insights from a Formative Qualitative Study to Design and Pretest a Dementia-Friendly Analytic Hierarchy Process Survey
Source: Int J Environ Res Public Health. 2022 Jul 13;19(14):8554. doi: 10.3390/ijerph19148554 (PMC9321359; doi:10.3390/ijerph19148554)
Supplement: Supplementary file 1 [file ijerph-19-08554-s001.zip]

Archive with 2 entries (2 files):
- Supplementary Materials File S1.pdf
- Supplementary Materials File S2.pdf
